# Supplementary material for: LaIT6: A Novel Insect-Selective K+-Channel Toxin from Liocheles australasiae Scorpion Venom
Source: Molecules. 2025 Aug 11;30(16):3346. doi: 10.3390/molecules30163346 (PMC12542817; doi:10.3390/molecules30163346)
Supplement: Supplementary file 1 [file molecules-30-03346-s001.zip]

Archive with 1 entries (1 files):
- molecules-3751040-supplementary.pdf
